# Supplementary material for: Assessment of Plasmodium falciparum drug resistance molecular markers from the Blue Nile State, Southeast Sudan
Source: Malar J. 2020 Feb 18;19:78. doi: 10.1186/s12936-020-03165-0 (PMC7029593; doi:10.1186/s12936-020-03165-0)
Supplement: Supplementary file 1 — Additional file 1. European Nucleotide Archive (ENA) accesion numbers of P. falciparum DNA samples successfully sequenced. [file 12936_2020_3165_MOESM1_ESM.xlsx]

## Sheet:  Blue Nile_Sudan
Patient ID	Sample Internal ID	Sample External ID	ENA Accession number
DZ-z 1	SPT38541	AA0015526	ERS2852912
DZ-z 2	SPT38542	AA0015527	ERS2852914
DZ-z 3	SPT38543	AA0015528	ERS2852916
DZ-z 4	SPT38544	AA0015529	ERS2852917
DZ-z 5	SPT38545	AA0015530	ERS2852918
DZ-z 6	SPT38546	AA0015531	ERS2852911
DZ-z 7	SPT38547	AA0015532	ERS2852913
DZ-z 9	SPT38549	AA0015534	ERS2852925
DZ-z 10	SPT38550	AA0015535	ERS2852983
DZ-z 11	SPT38551	AA0015536	ERS2852986
DZ-z 12	SPT38552	AA0015537	ERS2852984
DZ-z 13	SPT38553	AA0015538	ERS2852985
DZ-z 14	SPT38554	AA0015539	ERS2852988
DZ-z 16	SPT38556	AA0015541	ERS2852989
DZ-z 17	SPT38557	AA0015542	ERS2852990
DZ-z 19	SPT38559	AA0015544	ERS2852929
DZ-z 20	SPT38560	AA0015545	ERS2852991
DZ-z 22	SPT38562	AA0015547	ERS2852973
DZ-z 23	SPT38563	AA0015548	ERS2852974
DZ-z 24	SPT38564	AA0015549	ERS2852972
DZ-z 25	SPT38565	AA0015550	ERS2852971
DZ-z 26	SPT38566	AA0015551	ERS2852969
DZ-z 27	SPT38567	AA0015552	ERS2852970
DZ-z 29	SPT38569	AA0015554	ERS2852968
DZ-z 30	SPT38570	AA0015555	ERS2852959
DZ-z 32	SPT38572	AA0015557	ERS2852962
DZ-z 33	SPT38573	AA0015558	ERS2852961
DZ-z 34	SPT38574	AA0015559	ERS2852964
DZ-z 35	SPT38575	AA0015560	ERS2852963
DZ-z 36	SPT38576	AA0015561	ERS2852966
DZ-z 37	SPT38577	AA0015562	ERS2852965
DZ-z 38	SPT38578	AA0015563	ERS2852928
DZ-z 39	SPT38579	AA0015564	ERS2852927
DZ-z 40	SPT38580	AA0015565	ERS2852919
DZ-z 41	SPT38581	AA0015566	ERS2852920
DZ-z 42	SPT38582	AA0015567	ERS2852921
DZ-z 43	SPT38583	AA0015568	ERS2852922
DZ-z 44	SPT38584	AA0015569	ERS2852924
DZ-z 45	SPT38585	AA0015570	ERS2852923
DZ-z 46	SPT38586	AA0015571	ERS2852926
DZ-z 48	SPT38588	AA0015573	ERS2854536
DZ-z 49	SPT38589	AA0015574	ERS2854538
DZ-z 50	SPT38590	AA0015575	ERS2854452
DZ-z 51	SPT38591	AA0015576	ERS2854453
DZ-z 52	SPT38592	AA0015577	ERS2854455
DZ-z 53	SPT38593	AA0015578	ERS2854454
DZ-z 54	SPT38594	AA0015579	ERS2854450
DZ-z 55	SPT38595	AA0015580	ERS2854451
DZ-z 56	SPT38596	AA0015581	ERS2854448
DZ-z 57	SPT38597	AA0015582	ERS2854449
DZ-z 58	SPT38598	AA0015583	ERS2854540
DZ-z 59	SPT38599	AA0015584	ERS2854541
DZ-z 60	SPT38600	AA0015585	ERS2854539
DZ-z 61	SPT38601	AA0015586	ERS2854512
DZ-z 62	SPT38602	AA0015587	ERS2854513
DZ-z 65	SPT38604	AA0015589	ERS2854517
DZ-z 66	SPT38605	AA0015590	ERS2854519
DZ-z 67	SPT38606	AA0015591	ERS2854514
DZ-z 68	SPT38607	AA0015592	ERS2854516
DZ-z 69	SPT38608	AA0015593	ERS2854518
DZ-z 70	SPT38609	AA0015594	ERS2854510
DZ-z 71	SPT38610	AA0015595	ERS2854511
DZ-z 72	SPT38611	AA0015596	ERS2854508
DZ-z 73	SPT38612	AA0015597	ERS2854509
DZ-z 74	SPT38613	AA0015598	ERS2854507
DZ-z 75	SPT38614	AA0015599	ERS2854505
DZ-z 76	SPT38615	AA0015600	ERS2854506
DZ-S8	SPT38616	AA0015601	ERS2854478
DZ-S13	SPT38617	AA0015602	ERS2854479
DZ-S20	SPT38618	AA0015603	ERS2854476
DZ-S21	SPT38619	AA0015604	ERS2854475
DZ-S22	SPT38620	AA0015605	ERS2854477
DZ-S23	SPT38621	AA0015606	ERS2854474
DZ-S25	SPT38622	AA0015607	ERS2854472
DZ-S27	SPT38623	AA0015608	ERS2854473
DZ-S29	SPT38624	AA0015609	ERS2854504
DZ-S30	SPT38625	AA0015610	ERS2854489
DZ-S32	SPT38627	AA0015612	ERS2854491
DZ-S33	SPT38628	AA0015613	ERS2854492
DZ-S34	SPT38629	AA0015614	ERS2854490
DZ-S35	SPT38630	AA0015615	ERS2854494
DZ-S36	SPT38631	AA0015616	ERS2854495
DZ-S37	SPT38632	AA0015617	ERS2854493
DZ-S38	SPT38633	AA0015618	ERS2854526
DZ-S39	SPT38634	AA0015619	ERS2854527
DZ-S40	SPT38635	AA0015620	ERS2854456
DZ-S41	SPT38636	AA0015621	ERS2854457
DZ-S42	SPT38637	AA0015622	ERS2854459
DZ-S43	SPT38638	AA0015623	ERS2854458
DZ-S44	SPT38639	AA0015624	ERS2854461
DZ-S45	SPT38640	AA0015625	ERS2854460
DZ-S46	SPT38641	AA0015626	ERS2854463
DZ-S47	SPT38642	AA0015627	ERS2854462
DZ-S48	SPT38643	AA0015628	ERS2854523
DZ-S49	SPT38644	AA0015629	ERS2854521
DZ-S50	SPT38645	AA0015630	ERS2854525
DZ-S52	SPT38647	AA0015632	ERS2854465
DZ-S53	SPT38648	AA0015633	ERS2854464
DZ-S54	SPT38649	AA0015634	ERS2854467
DZ-S55	SPT38650	AA0015635	ERS2854466
DZ-S56	SPT38651	AA0015636	ERS2854469
DZ-S57	SPT38652	AA0015637	ERS2854468
DZ-S58	SPT38653	AA0015638	ERS2854470
DZ-S59	SPT38654	AA0015639	ERS2854471
DZ-S61	SPT38655	AA0015640	ERS2854502
DZ-S62	SPT38656	AA0015641	ERS2854503
DZ-S63	SPT38657	AA0015642	ERS2854500
DZ-S64	SPT38658	AA0015643	ERS2854501
DZ-S65	SPT38659	AA0015644	ERS2854498
DZ-S66	SPT38660	AA0015645	ERS2854499
DZ-S68	SPT38662	AA0015647	ERS2854496
DZ-S69	SPT38663	AA0015648	ERS2854522
DZ-S73	SPT38667	AA0015652	ERS2854530
DZ-S75	SPT38669	AA0015654	ERS2854528
DZ-S76	SPT38670	AA0015655	ERS2854529
DZ-S78	SPT38671	AA0015656	ERS2854534
DZ-S80	SPT38673	AA0015658	ERS2854486
DZ-S81	SPT38674	AA0015659	ERS2854487
DZ-S83	SPT38675	AA0015660	ERS2854484
DZ-S84	SPT38676	AA0015661	ERS2854485
DZ-S86	SPT38677	AA0015662	ERS2854483
DZ-S87	SPT38678	AA0015663	ERS2854482
DZ-S88	SPT38679	AA0015664	ERS2854480
DZ-S89	SPT38680	AA0015665	ERS2854481
DZ-S90	SPT38681	AA0015666	ERS2855607
DZ-S91	SPT38682	AA0015667	ERS2855574
DZ-S92	SPT38683	AA0015668	ERS2855575
DZ-S93	SPT38684	AA0015669	ERS2855535
DZ-S94	SPT38685	AA0015670	ERS2855536
DZ-S95	SPT38686	AA0015671	ERS2855538
