# Supplementary material for: Assessment of Plasmodium falciparum drug resistance molecular markers from the Blue Nile State, Southeast Sudan
Source: Malar J. 2020 Feb 18;19:78. doi: 10.1186/s12936-020-03165-0 (PMC7029593; doi:10.1186/s12936-020-03165-0)
Supplement: Supplementary file 2 — Additional file 2. Sequencing data of Pfcrt, Pfmdr1, Pfdhfr, Pfdhps, Pfk13, exonuclease molecular markers of resistance. [file 12936_2020_3165_MOESM2_ESM.xlsx]

## Sheet: Sheet1
Sample External ID	Location	Species	COIL	McCOIL	Kelch	PfCRT	PfDHFR	PfDHPS	PfEXO	PfMDR1	PGB
DZ-z 1	Blue Nile	Pf	1	1	WT	CV[M/I][N/E][K/T]	ICNI	SGEAA	E	NFD	VDDNIT
DZ-z 2	Blue Nile	Pf	1	1	WT	CV[M/I][N/E][K/T]	ICNI	SGEAA	E	YFD	VDD-IT
DZ-z 3	Blue Nile	Pf	1	1	-	CV[M/I][N/E][K/T]	ICNI	SGE[A/G]A	E	NFD	VDD-IT
DZ-z 4	Blue Nile	Pf	2	2	-	CVMNK	IC--	--E--	E	NFD	VDDNIT
DZ-z 5	Blue Nile	Pf	2	1	-	-----	ICNI	SGEGA	E	-FD	VDDNIT
DZ-z 6	Blue Nile	Pf	1	1	WT	CVMNK	ICNI	SGEAA	E	NFD	VDDNIT
DZ-z 7	Blue Nile	Pf	-	-	-	-----	--SI	-----	E	-FD	--D-IT
DZ-z 9	Blue Nile	Pf	1	1	WT	CVMNK	ICNI	S[G/A][K/E]AA	E	NFD	VDDNIT
DZ-z 10	Blue Nile	Pf	1	1	WT	CVIET	ICNI	SGEAA	E	YFD	VDDNTT
DZ-z 11	Blue Nile	Pf	1	1	WT	CVMNK	IRNI	SGEGA	E	NFD	VDDNIT
DZ-z 12	Blue Nile	Pf	1	1	WT	CVIET	ICNI	SGEAA	E	NFD	VDDNIT
DZ-z 13	Blue Nile	Pf	1	1	-	CVIET	ICNI	SGEGA	E	YFD	VDDSIT
DZ-z 14	Blue Nile	Pf	1	1	-	CVIET	ICNI	AAKAA	E	NF-	VD-N-T
DZ-z 16	Blue Nile	Pf	1	1	WT	CVMNK	ICNI	SGEAA	E	NFD	VDDNIT
DZ-z 17	Blue Nile	Pf	1	1	WT	CVMNK	IRNI	SGEGA	E	NFD	VDDNIT
DZ-z 19	Blue Nile	Pf	2	2	WT	CVMNK	ICNI	SAKAA	E	NYD	VDDNIT
DZ-z 20	Blue Nile	Pf	1	1	-	CVMNK	ICNI	-----	E	-FD	VDDNIT
DZ-z 22	Blue Nile	Pf	1	1	WT	CVIET	IRNI	SGEGA	E	NFD	VDDNIT
DZ-z 23	Blue Nile	Pf	2	2	WT K378R	CVIET	ICNI	SG[K/E][A/G]A	E	-FD	VDDSI-
DZ-z 24	Blue Nile	Pf	1	1	-	CV[M/I][N/E][K/T]	--NI	---AA	E	NFD	VDDN[I/T]T
DZ-z 25	Blue Nile	Pf	1	1	WT	CVMNK	NCSI	SAKAA	E	NFD	VDDNIT
DZ-z 26	Blue Nile	Pf	1	1	WT	CVIET	ICNI	SAKAA	E	NYD	VD[D/Y]NIT
DZ-z 27	Blue Nile	Pf	1	1	WT	CVMNK	ICNI	CAKAA	E	NFD	VDDNIT
DZ-z 29	Blue Nile	Pf	1	1	WT	CVIET	ICNI	SGEAA	E	YFD	VDDSIT
DZ-z 30	Blue Nile	Pf	1	1	WT	CVIET	ICNI	CAKA[A/S]	E	NFD	VDDSIT
DZ-z 32	Blue Nile	Pf	1	1	WT	CV[M/I][N/E][K/T]	IRNI	S[G/A]KAA	E	YFD	VDDNIT
DZ-z 33	Blue Nile	Pf	2	1	-	CV[M/I][N/E][K/T]	--NI	-----	E	-FD	VDD-I-
DZ-z 34	Blue Nile	Pf	1	1	WT	CVMNK	ICNI	SGEAA	E	NFD	VDDNIT
DZ-z 35	Blue Nile	Pf	1	1	WT	CVMNK	IRNI	SGEGA	E	NFD	VDDNIT
DZ-z 36	Blue Nile	Pf	1	1	WT	CVMNK	[N/I][C/R][S/N]I	SAKAA	E	YFD	VDDNIT
DZ-z 37	Blue Nile	Pf	1	1	WT	CV[M/I][N/E][K/T]	ICNI	SGEAA	E	NFD	VDDNIT
DZ-z 38	Blue Nile	Pf	2	2	WT	CVMNK	IC[S/N]I	S[G/A][K/E]AA	E	NFD	VDDNIT
DZ-z 39	Blue Nile	Pf	2	2	WT F375S	CVMNK	[N/I]CNI	SGEGA	E	-FD	VDDNIT
DZ-z 40	Blue Nile	Pf	1	1	WT	CVMNK	ICNI	AAKAA	E	NFD	VDDNIT
DZ-z 41	Blue Nile	Pf	2	2	-	CVMNK	ICNI	SAKAA	E	NYD	VD-NI-
DZ-z 42	Blue Nile	Pf	1	1	WT	CVIET	ICNI	SGEAA	E	NYD	VDDNIT
DZ-z 43	Blue Nile	Pf	2	2	WT	CVMNK	[N/I][C/R]NI	S[G/A]-AA	E	N[Y/F]D	VDDNIT
DZ-z 44	Blue Nile	Pf	2	2	WT	CVMNK	[N/I][C/R]NI	SAKAA	E	N[Y/F]D	VDDNIT
DZ-z 45	Blue Nile	Pf	1	1	WT	CVMNK	NCSI	AAKAA	E	NFD	VDDNIT
DZ-z 46	Blue Nile	Pf	1	1	WT	CVMNK	NCSI	AAKAA	E	NFD	VDDNIT
DZ-z 48	Blue Nile	Pf	1	1	-	CVMNK	ICNI	SGEGA	E	-FD	VDDNIT
DZ-z 49	Blue Nile	Pf	2	2	WT	CVIET	[N/I][C/R]NI	SGEGA	E	[N/Y]FD	VDD[N/S]IT
DZ-z 50	Blue Nile	Pf	-	-	-	-----	--NI	-----	E	-FD	--D-IT
DZ-z 51	Blue Nile	Pf	1	1	WT	CVMNK	ICNI	SGEGA	E	NFD	VDDNIT
DZ-z 52	Blue Nile	Pf	1	1	WT	CVMNK	ICNI	SAKAA	E	NFD	VDDNIT
DZ-z 53	Blue Nile	Pf	1	1	WT	CVMNK	ICNI	SGEAA	E	YFD	VDDNIT
DZ-z 54	Blue Nile	Pf	-	-	-	-----	--NI	-----	E	-FD	--D-IT
DZ-z 55	Blue Nile	Pf	1	1	WT	CVIET	ICNI	SAKAA	E	NFD	VDDNTT
DZ-z 56	Blue Nile	Pf	-	-	-	CVMNK	I---	S[G/A][K/E]--	-	N--	VD--I-
DZ-z 57	Blue Nile	Pf	1	1	WT	CVMNK	ICNI	S[G/A][K/E][A/G]A	E	NFD	VDDNI-
DZ-z 58	Blue Nile	Pf	1	1	-	CVMNK	ICNI	SGEAA	E	YF-	VDDNI-
DZ-z 59	Blue Nile	Pf	2	2	WT	CVMNK	ICNI	SGE[A/G]A	E	[N/Y][Y/F][D/Y]	VDDNIT
DZ-z 60	Blue Nile	Pf	1	1	-	CVMNK	ICNI	----A	E	NFD	VDDNIT
DZ-z 61	Blue Nile	Pf	1	1	-	CVIET	ICNI	SGEAA	E	NFD	VDDNI-
DZ-z 62	Blue Nile	Pf	1	1	WT	CVMNK	ICNI	SGEAA	E	NFD	VDDNIT
DZ-z 65	Blue Nile	Pf	1	1	-	CVMNK	ICNI	-----	E	NFD	VDD-I-
DZ-z 66	Blue Nile	Pf	-	-	-	CVMNK	I[C/R]NI	SGEAA	-	N--	VD-N--
DZ-z 67	Blue Nile	Pf	1	1	WT	CVIET	ICNI	SGEGA	E	NFD	VDDSIT
DZ-z 68	Blue Nile	Pf	2	2	WT	CVMNK	ICNI	SGE[A/G]A	E	N[Y/F]D	VDDNIT
DZ-z 69	Blue Nile	Pf	1	1	WT	CVMNK	IRNI	SGEGA	E	NFD	VDDNIT
DZ-z 70	Blue Nile	Pf	1	1	WT	CVMNK	ICNI	SGEGA	E	NFD	VDDNIT
DZ-z 71	Blue Nile	Pf	1	1	WT	CVMNK	NRNI	SGKAA	E	YYD	VDDNIT
DZ-z 72	Blue Nile	Pf	1	1	-	-----	ICNI	---AA	E	YFD	--DSIT
DZ-z 73	Blue Nile	Pf	1	1	WT	CVIET	ICNI	AAKAA	E	NFD	VDDNIT
DZ-z 74	Blue Nile	Pf	1	1	WT	CVMNK	ICNI	SAKAA	E	NFD	VDDNIT
DZ-z 75	Blue Nile	Pf	3	3	WT	CVMNK	[N/I]C[S/N]I	SG[K/E][A/G]A	E	N[Y/F]D	VDDNIT
DZ-z 76	Blue Nile	Pf	3	3	WT	CVMNK	ICNI	SGE[A/G]A	E	[N/Y]FD	VDDNIT
DZ-S8	Blue Nile	Pf	2	2	WT	CVMNK	I[C/R]NI	SG[K/E]AA	E	N[Y/F]D	VDDNIT
DZ-S13	Blue Nile	Pf	1	1	-	CVMNK	IRNI	-----	E	NFD	VDDNIT
DZ-S20	Blue Nile	Pf	1	1	-	CVMNK	ICNI	SGEGA	E	NFD	VDDNIT
DZ-S21	Blue Nile	Pf	1	1	-	CVMNK	ICNI	SGEAA	E	NFD	VDDNIT
DZ-S22	Blue Nile	Pf	2	2	-	CVMNK	--NI	-----	E	NFD	VDDNI-
DZ-S23	Blue Nile	Pf	2	2	WT E433D	CVMNK	ICNI	SGEAA	E	YFD	VDDNIT
DZ-S25	Blue Nile	Pf	1	1	-	CVMNK	ICNI	SGEGA	E	-YD	VDD-IT
DZ-S27	Blue Nile	Pf	1	1	WT	CVMNK	NRNI	SGEGA	E	NFD	VDDNIT
DZ-S29	Blue Nile	Pf	2	2	WT	CVMNK	[N/I]C[S/N]I	SGE[A/G]A	E	[N/Y][Y/F][D/Y]	VDDNIT
DZ-S30	Blue Nile	Pf	3	3	WT D389N	CVMNK	[N/I][C/R]N-	-----	E	[N/Y]FD	VDDNI-
DZ-S32	Blue Nile	Pf	2	2	WT	CVMNK	I[C/R]NI	S[G/A][K/E][A/G]A	E	NYD	VDDNIT
DZ-S33	Blue Nile	Pf	2	2	-	-----	ICNI	SGEGA	E	-FD	--D-IT
DZ-S34	Blue Nile	Pf	2	2	WT	CVMNK	NRNI	SGEGA	E	NFD	VDDNIT
DZ-S35	Blue Nile	Pf	1	1	WT	CVMNK	ICNI	SAKAA	E	NFD	VDDNIT
DZ-S36	Blue Nile	Pf	-	-	-	CVMNK	NR--	-G---	-	NFD	VD-NI-
DZ-S37	Blue Nile	Pf	2	2	WT	CVMNK	ICNI	SGEGA	E	N[Y/F]D	VDDNIT
DZ-S38	Blue Nile	Pf	1	1	WT	CVMNK	IRNI	SGEAA	E	NYD	VDDNIT
DZ-S39	Blue Nile	Pf	2	2	-	CVMNK	ICNI	SGEAA	E	NYD	VDDNIT
DZ-S40	Blue Nile	Pf	2	2	WT	CVMNK	ICNI	S[G/A][K/E][A/G]A	E	N[Y/F]D	VDDNIT
DZ-S41	Blue Nile	Pf	2	2	WT	CVMNK	ICNI	SGEGA	E	N[Y/F]D	VDDNIT
DZ-S42	Blue Nile	Pf	1	1	-	CVMNK	[N/I][C/R]--	--E--	E	N--	VD-N--
DZ-S43	Blue Nile	Pf	1	1	WT	CVMNK	ICNI	SGEGA	E	NFD	VDDNIT
DZ-S44	Blue Nile	Pf	1	1	WT	CVMNK	ICNI	SGEGA	E	NFD	VDDNIT
DZ-S45	Blue Nile	Pf	2	2	WT	CVMNK	[N/I][C/R]NI	SGE[A/G]A	E	[N/Y]FD	VDDNIT
DZ-S46	Blue Nile	Pf	-	-	-	CVMNK	NR--	SG---	-	---	VD-N--
DZ-S47	Blue Nile	Pf	1	1	WT	CVMNK	ICNI	SGEAA	E	NFD	VDDNIT
DZ-S48	Blue Nile	Pf	2	2	-	CVMNK	ICNI	S----	E	YFD	VDDNI-
DZ-S49	Blue Nile	Pf	1	1	WT	CVMNK	ICNI	SGEGA	E	NYD	VDDNIT
DZ-S50	Blue Nile	Pf	1	1	WT	CVIET	ICNI	SGEGA	E	NFD	VDDSIT
DZ-S52	Blue Nile	Pf	2	2	WT	CV[M/I][N/E][K/T]	I[C/R]NI	SGEAA	E	N[Y/F]D	VDDNIT
DZ-S53	Blue Nile	Pf	1	1	WT	CVIET	IRNI	SGEGA	E	YFD	VDDNIT
DZ-S54	Blue Nile	Pf	1	1	-	CVMNK	ICNI	SGEGA	E	-FD	--DNIT
DZ-S55	Blue Nile	Pf	1	1	-	CVMNK	ICNI	SGEAA	E	YFD	VDDNIT
DZ-S56	Blue Nile	Pf	1	1	WT	CV[M/I][N/E][K/T]	ICNI	SGEAA	E	N[Y/F]D	VDDNIT
DZ-S57	Blue Nile	Pf	1	1	WT	CVMNK	ICNI	SGEGA	E	NFD	VDDNIT
DZ-S58	Blue Nile	Pf	1	1	WT K430K	CVMNK	ICNI	SAKAA	E	NFD	VDDNIT
DZ-S59	Blue Nile	Pf	1	1	WT	CVMNK	ICNI	SGEGA	E	NFD	VDDNIT
DZ-S61	Blue Nile	Pf	2	2	-	CV[M/I][N/E][K/T]	I[C/R]NI	SGEAA	E	NFD	VDDNIT
DZ-S62	Blue Nile	Pf	1	1	-	CV[M/I][N/E][K/T]	ICNI	SGEAA	E	YFD	VDDNIT
DZ-S63	Blue Nile	Pf	3	3	WT	CV[M/I][N/E][K/T]	I[C/R]NI	SG[K/E]AA	E	N[Y/F]D	VDDNIT
DZ-S64	Blue Nile	Pf	-	-	-	-----	IRNI	-----	E	-FD	VDD---
DZ-S65	Blue Nile	Pf	2	1	WT	CVMNK	ICNI	SGE[A/G]A	E	N-D	VDDN[I/T]T
DZ-S66	Blue Nile	Pf	1	1	WT	CVMNK	ICNI	SGEGA	E	NFD	VDDNIT
DZ-S68	Blue Nile	Pf	1	1	WT	CVMNK	NRNI	SGEGA	E	NFD	VDDNIT
DZ-S69	Blue Nile	Pf	-	-	-	CVMNK	ICNI	-----	E	-FD	VDD-IT
DZ-S73	Blue Nile	Pf	1	1	-	CVMNK	NRNI	SGKAA	E	NFD	VDDNIT
DZ-S75	Blue Nile	Pf	1	1	WT	CVMNK	ICNI	SGEAA	E	NYD	VDDNIT
DZ-S76	Blue Nile	Pf	2	2	-	CVMNK	ICNI	SGEAA	E	[N/Y]FD	VDDNI-
DZ-S78	Blue Nile	Pf	2	2	-	CVMNK	--NI	-----	E	-FD	VDD-IT
DZ-S80	Blue Nile	Pf	1	1	WT	CVMNK	ICNI	SAKAA	E	NFD	VDDNIT
DZ-S81	Blue Nile	Pf	1	1	WT P443P	CVIET	NRNI	SGEAA	E	NFD	VDDNIT
DZ-S83	Blue Nile	Pf	1	1	-	CV[M/I][N/E][K/T]	ICNI	---AA	E	YFD	VDDNIT
DZ-S84	Blue Nile	Pf	2	2	WT	CVMNK	I[C/R]NI	SG[K/E][A/G]A	E	NFD	VDDNIT
DZ-S86	Blue Nile	Pf	-	-	WT N594K	-----	ICNI	-----	E	-FD	----I-
DZ-S87	Blue Nile	Pf	1	1	WT	CVMNK	I[C/R]NI	SGEAA	E	NFD	VDDNIT
DZ-S88	Blue Nile	Pf	1	1	-	CVMNK	ICNI	SGEGA	E	-YD	VDD-IT
DZ-S89	Blue Nile	Pf	1	1	WT	CVMNK	NRNI	SGEGA	E	NFD	VDDNIT
DZ-S90	Blue Nile	Pf	3	3	-	CVMNK	[N/I]C[S/N]I	S[G/A][K/E]A[A/T]	E	[N/Y]FD	VDDNIT
DZ-S91	Blue Nile	Pf	2	1	-	CVMNK	[N/I]CNI	SG---	E	N[Y/F]D	VDDNIT
DZ-S92	Blue Nile	Pf	-	-	-	-----	--N-	-----	E	-FD	--D-I-
DZ-S93	Blue Nile	Pf	2	2	WT	CVMNK	ICNI	SGKAA	E	NFD	VDDNIT
DZ-S94	Blue Nile	Pf	1	1	WT	CVMNK	IRNI	SGEAA	E	NFD	VDDNIT
DZ-S95	Blue Nile	Pf	1	1	-	CV---	ICNI	-----	E	YFD	VDDNIT

## Sheet: Sheet2
Sample External ID	PfCRT:72	PfCRT:74	PfCRT:75	PfCRT:76	PfCRT:97	PfCRT:220	PfCRT:271	PfCRT:371	PfDHFR:51	PfDHFR:59	PfDHFR:108	PfDHFR:164	PfDHPS:436	PfDHPS:437	PfDHPS:540	PfDHPS:581	PfDHPS:613	PfEXO:415	PfMDR1:86	PfMDR1:184	PfMDR1:1034	PfMDR1:1042	PfMDR1:1226	PfMDR1:1246	PGB:127	PGB:128	PGB:193	PGB:326	PGB:356	PGB:484
DZ-z 1	C	[M/I]	[N/E]	[K/T]	H	A	Q	[R/I]	I	C	N	I	S	G	E	A	A	E	N	F	S	N	F	D	V	D	D	N	I	T
DZ-z 2	C	[M/I]	[N/E]	[K/T]	H	S	E	I	I	C	N	I	S	G	E	A	A	E	Y	F	S	N	F	D	V	D	D	-	I	T
DZ-z 3	C	[M/I]	[N/E]	[K/T]	H	S	E	I	I	C	N	I	S	G	E	[A/G]	A	E	N	F	S	N	F	D	V	D	D	-	I	T
DZ-z 4	C	M	N	K	H	A	Q	R	I	C	-	-	-	-	E	-	-	E	N	F	-	N	F	D	V	D	D	N	I	T
DZ-z 5	-	-	-	-	H	A	Q	-	I	C	N	I	S	G	E	G	A	E	-	F	S	N	F	D	V	D	D	N	I	T
DZ-z 6	C	M	N	K	H	A	Q	R	I	C	N	I	S	G	E	A	A	E	N	F	S	N	F	D	V	D	D	N	I	T
DZ-z 7	-	-	-	-	H	-	Q	-	-	-	S	I	-	-	-	-	-	E	-	F	S	N	F	D	-	-	D	-	I	T
DZ-z 9	C	M	N	K	H	A	Q	R	I	C	N	I	S	[G/A]	[K/E]	A	A	E	N	F	S	N	F	D	V	D	D	N	I	T
DZ-z 10	C	I	E	T	H	S	E	I	I	C	N	I	S	G	E	A	A	E	Y	F	S	N	F	D	V	D	D	N	T	T
DZ-z 11	C	M	N	K	H	A	Q	[R/I]	I	R	N	I	S	G	E	G	A	E	N	F	S	N	F	D	V	D	D	N	I	T
DZ-z 12	C	I	E	T	H	S	E	I	I	C	N	I	S	G	E	A	A	E	N	F	S	N	F	D	V	D	D	N	I	T
DZ-z 13	C	I	E	T	H	S	E	I	I	C	N	I	S	G	E	G	A	E	Y	F	S	N	F	D	V	D	D	S	I	T
DZ-z 14	C	I	E	T	H	S	E	I	I	C	N	I	A	A	K	A	A	E	N	F	-	N	-	-	V	D	-	N	-	T
DZ-z 16	C	M	N	K	H	A	Q	R	I	C	N	I	S	G	E	A	A	E	N	F	S	N	F	D	V	D	D	N	I	T
DZ-z 17	C	M	N	K	H	A	Q	R	I	R	N	I	S	G	E	G	A	E	N	F	S	N	F	D	V	D	D	N	I	T
DZ-z 19	C	M	N	K	H	A	Q	R	I	C	N	I	S	A	K	A	A	E	N	Y	S	N	F	D	V	D	D	N	I	T
DZ-z 20	C	M	N	K	H	[A/S]	Q	R	I	C	N	I	-	-	-	-	-	E	-	F	S	N	F	D	V	D	D	N	I	T
DZ-z 22	C	I	E	T	H	S	E	I	I	R	N	I	S	G	E	G	A	E	N	F	S	N	F	D	V	D	D	N	I	T
DZ-z 23	C	I	E	T	H	S	E	I	I	C	N	I	S	G	[K/E]	[A/G]	A	E	-	F	S	N	F	D	V	D	D	S	I	-
DZ-z 24	C	[M/I]	[N/E]	[K/T]	H	S	E	I	-	-	N	I	-	-	-	A	A	E	N	F	S	N	F	D	V	D	D	N	[I/T]	T
DZ-z 25	C	M	N	K	H	A	Q	R	N	C	S	I	S	A	K	A	A	E	N	F	S	N	F	D	V	D	D	N	I	T
DZ-z 26	C	I	E	T	H	S	E	I	I	C	N	I	S	A	K	A	A	E	N	Y	S	N	F	D	V	D	[D/Y]	N	I	T
DZ-z 27	C	M	N	K	H	A	Q	R	I	C	N	I	C	A	K	A	A	E	N	F	S	N	F	D	V	D	D	N	I	T
DZ-z 29	C	I	E	T	H	S	E	I	I	C	N	I	S	G	E	A	A	E	Y	F	S	N	F	D	V	D	D	S	I	T
DZ-z 30	C	I	E	T	H	S	E	I	I	C	N	I	C	A	K	A	[A/S]	E	N	F	S	N	F	D	V	D	D	S	I	T
DZ-z 32	C	[M/I]	[N/E]	[K/T]	H	S	[Q/E]	I	I	R	N	I	S	[G/A]	K	A	A	E	Y	F	S	N	F	D	V	D	D	N	I	T
DZ-z 33	C	[M/I]	[N/E]	[K/T]	H	S	[Q/E]	[R/I]	-	-	N	I	-	-	-	-	-	E	-	F	S	N	F	D	V	D	D	-	I	-
DZ-z 34	C	M	N	K	H	A	Q	R	I	C	N	I	S	G	E	A	A	E	N	F	S	N	F	D	V	D	D	N	I	T
DZ-z 35	C	M	N	K	H	A	Q	R	I	R	N	I	S	G	E	G	A	E	N	F	S	N	F	D	V	D	D	N	I	T
DZ-z 36	C	M	N	K	H	A	Q	R	[N/I]	[C/R]	[S/N]	I	S	A	K	A	A	E	Y	F	S	N	F	D	V	D	D	N	I	T
DZ-z 37	C	[M/I]	[N/E]	[K/T]	H	S	E	I	I	C	N	I	S	G	E	A	A	E	N	F	S	N	F	D	V	D	D	N	I	T
DZ-z 38	C	M	N	K	H	A	Q	R	I	C	[S/N]	I	S	[G/A]	[K/E]	A	A	E	N	F	S	N	F	D	V	D	D	N	I	T
DZ-z 39	C	M	N	K	H	A	Q	[R/I]	[N/I]	C	N	I	S	G	E	G	A	E	-	F	S	N	F	D	V	D	D	N	I	T
DZ-z 40	C	M	N	K	H	A	Q	R	I	C	N	I	A	A	K	A	A	E	N	F	S	N	F	D	V	D	D	N	I	T
DZ-z 41	C	M	N	K	H	A	Q	R	I	C	N	I	S	A	K	A	A	E	N	Y	-	-	F	D	V	D	-	N	I	-
DZ-z 42	C	I	E	T	H	S	E	I	I	C	N	I	S	G	E	A	A	E	N	Y	S	N	F	D	V	D	D	N	I	T
DZ-z 43	C	M	N	K	H	A	Q	R	[N/I]	[C/R]	N	I	S	[G/A]	K	A	A	E	N	[Y/F]	S	N	F	D	V	D	D	N	I	T
DZ-z 44	C	M	N	K	H	A	Q	R	[N/I]	[C/R]	N	I	S	A	K	A	A	E	N	[Y/F]	S	N	F	D	V	D	D	N	I	T
DZ-z 45	C	M	N	K	H	A	Q	R	N	C	S	I	A	A	K	A	A	E	N	F	S	N	F	D	V	D	D	N	I	T
DZ-z 46	C	M	N	K	H	A	Q	R	N	C	S	I	A	A	K	A	A	E	N	F	S	N	F	D	V	D	D	N	I	T
DZ-z 48	C	M	N	K	H	A	Q	R	I	C	N	I	S	G	E	G	A	E	-	F	S	N	F	D	V	D	D	N	I	T
DZ-z 49	C	I	E	T	H	S	E	I	[N/I]	[C/R]	N	I	S	G	E	G	A	E	[N/Y]	F	S	N	F	D	V	D	D	[N/S]	I	T
DZ-z 50	-	-	-	-	H	-	E	-	-	-	N	I	-	-	-	-	-	E	-	F	S	N	F	D	-	-	D	-	I	T
DZ-z 51	C	M	N	K	H	A	Q	R	I	C	N	I	S	G	E	G	A	E	N	F	S	N	F	D	V	D	D	N	I	T
DZ-z 52	C	M	N	K	H	A	Q	R	I	C	N	I	S	A	K	A	A	E	N	F	S	N	F	D	V	D	D	N	I	T
DZ-z 53	C	M	N	K	H	A	Q	R	I	C	N	I	S	G	E	A	A	E	Y	F	S	N	F	D	V	D	D	N	I	T
DZ-z 54	-	-	-	-	H	-	[Q/E]	-	-	-	N	I	-	-	-	-	-	E	-	F	S	N	F	D	-	-	D	-	I	T
DZ-z 55	C	I	E	T	H	S	E	I	I	C	N	I	S	A	K	A	A	E	N	F	S	N	F	D	V	D	D	N	T	T
DZ-z 56	C	M	N	K	H	A	E	R	I	-	-		S	[G/A]	[K/E]	-	-	-	N	-	-	-	-	-	V	D	-	-	I	-
DZ-z 57	C	M	N	K	H	A	Q	R	I	C	N	I	S	[G/A]	[K/E]	[A/G]	A	E	N	F	S	N	F	D	V	D	D	N	I	-
DZ-z 58	C	M	N	K	H	A	Q	R	I	C	N	I	S	G	E	A	A	E	Y	F	-	-	-	-	V	D	D	N	I	-
DZ-z 59	C	M	N	K	H	A	Q	R	I	C	N	I	S	G	E	[A/G]	A	E	[N/Y]	[Y/F]	S	N	F	[D/Y]	V	D	D	N	I	T
DZ-z 60	C	M	N	K	H	A	Q	R	I	C	N	I	-	-	-	-	A	E	N	F	S	N	F	D	V	D	D	N	I	T
DZ-z 61	C	I	E	T	H	S	E	I	I	C	N	I	S	G	E	G	A	E	N	F	S	N	F	D	V	D	D	N	I	-
DZ-z 62	C	M	N	K	H	A	Q	R	I	C	N	I	S	G	E	A	A	E	N	F	S	N	F	D	V	D	D	N	I	T
DZ-z 65	C	M	N	K	H	A	Q	R	I	C	N	I	-	-	-	-	-	E	N	F	S	N	F	D	V	D	D	-	I	-
DZ-z 66	C	M	N	K	H	A	Q	R	I	[C/R]	N	I	S	G	E	A	A	-	N	-	-	-	-	-	V	D	-	N	-	-
DZ-z 67	C	I	E	T	H	S	E	I	I	C	N	I	S	G	E	G	A	E	N	F	S	N	F	D	V	D	D	S	I	T
DZ-z 68	C	M	N	K	H	A	Q	R	I	C	N	I	S	G	E	[A/G]	A	E	N	[Y/F]	S	N	F	D	V	D	D	N	I	T
DZ-z 69	C	M	N	K	H	A	Q	R	I	R	N	I	S	G	E	G	A	E	N	F	S	N	F	D	V	D	D	N	I	T
DZ-z 70	C	M	N	K	H	A	Q	R	I	C	N	I	S	G	E	G	A	E	N	F	S	N	F	D	V	D	D	N	I	T
DZ-z 71	C	M	N	K	H	A	Q	R	N	R	N	I	S	G	K	A	A	E	Y	Y	S	N	F	D	V	D	D	N	I	T
DZ-z 72	-	-	-	-	H	S	E	-	I	C	N	I	-	-	-	A	A	E	Y	F	S	N	F	D	-	-	D	S	I	T
DZ-z 73	C	I	E	T	H	S	E	I	I	C	N	I	A	A	K	A	A	E	N	F	S	N	F	D	V	D	D	N	I	T
DZ-z 74	C	M	N	K	H	A	Q	R	I	C	N	I	S	A	K	A	A	E	N	F	S	N	F	D	V	D	D	N	I	T
DZ-z 75	C	M	N	K	H	A	Q	R	[N/I]	C	[S/N]	I	S	G	[K/E]	[A/G]	A	E	N	[Y/F]	S	N	F	D	V	D	D	N	I	T
DZ-z 76	C	M	N	K	H	A	Q	R	I	C	N	I	S	G	E	[A/G]	A	E	[N/Y]	F	S	N	F	D	V	D	D	N	I	T
DZ-S8	C	M	N	K	H	A	Q	R	I	[C/R]	N	I	S	G	[K/E]	-	-	E	N	[Y/F]	S	N	F	D	V	D	D	N	I	T
DZ-S13	C	M	N	K	H	A	Q	R	I	R	N	I	-	-	-	-	-	E	N	F	S	N	F	D	V	D	D	N	I	T
DZ-S20	C	M	N	K	H	A	Q	R	I	C	N	I	S	G	E	G	A	E	N	F	S	N	F	D	V	D	D	N	I	T
DZ-S21	C	M	N	K	H	A	Q	R	I	C	N	I	S	G	E	A	A	E	N	F	S	N	F	D	V	D	D	N	I	T
DZ-S22	C	M	N	K	H	A	Q	R	-	-	N	I	-	-	-	-	-	E	N	F	S	N	F	D	V	D	D	N	I	-
DZ-S23	C	M	N	K	H	A	Q	R	I	C	N	I	S	G	E	A	A	E	Y	F	S	N	F	D	V	D	D	N	I	T
DZ-S25	C	M	N	K	H	A	Q	R	I	C	N	I	S	G	E	G	A	E	-	Y	S	N	F	D	V	D	D	-	I	T
DZ-S27	C	M	N	K	H	A	Q	R	N	R	N	I	S	G	E	G	A	E	N	F	S	N	F	D	V	D	D	N	I	T
DZ-S29	C	M	N	K	H	A	Q	R	[N/I]	C	[S/N]	I	S	G	E	[A/G]	A	E	[N/Y]	[Y/F]	S	N	F	[D/Y]	V	D	D	N	I	T
DZ-S30	C	M	N	K	H	A	Q	R	[N/I]	[C/R]	N	I	-	-	-	-	-	E	[N/Y]	F	S	N	F	D	V	D	D	N	I	-
DZ-S32	C	M	N	K	H	A	Q	R	I	[C/R]	N	I	S	[G/A]	[K/E]	[A/G]	A	E	N	Y	S	N	F	D	V	D	D	N	I	T
DZ-S33	-	-	-	-	H	-	[Q/E]	-	I	C	N	I	S	G	E	G	A	E	-	F	S	N	F	D	-	-	D	-	I	T
DZ-S34	C	M	N	K	H	A	Q	R	N	R	N	I	S	G	E	G	A	E	N	F	S	N	F	D	V	D	D	N	I	T
DZ-S35	C	M	N	K	H	A	Q	R	I	C	N	I	S	A	K	A	A	E	N	F	S	N	F	D	V	D	D	N	I	T
DZ-S36	C	M	N	K	H	A	Q	R	N	R	-	-	-	G	-	-	-	-	N	F	-	-	F	D	V	D	-	N	I	-
DZ-S37	C	M	N	K	H	A	Q	R	I	C	N	I	S	G	E	G	A	E	N	[Y/F]	S	N	F	D	V	D	D	N	I	T
DZ-S38	C	M	N	K	H	A	Q	R	I	R	N	I	S	G	E	A	A	E	N	Y	S	N	F	D	V	D	D	N	I	T
DZ-S39	C	M	N	K	H	A	Q	R	I	C	N	I	S	G	E	A	A	E	N	Y	S	N	F	D	V	D	D	N	I	T
DZ-S40	C	M	N	K	H	A	Q	R	I	C	N	I	S	[G/A]	[K/E]	[A/G]	A	E	N	[Y/F]	S	N	F	D	V	D	D	N	I	T
DZ-S41	C	M	N	K	H	A	Q	R	I	C	N	I	S	G	E	G	A	E	N	[Y/F]	S	N	F	D	V	D	D	N	I	T
DZ-S42	C	M	N	K	H	A	Q	R	[N/I]	[C/R]	-	-	-	-	E	-	-	E	N	-	S	N	-	-	V	D	-	N	-	-
DZ-S43	C	M	N	K	H	A	Q	R	I	C	N	I	S	G	E	G	A	E	N	F	S	N	F	D	V	D	D	N	I	T
DZ-S44	C	M	N	K	H	A	Q	R	I	C	N	I	S	G	E	G	A	E	N	F	S	N	F	D	V	D	D	N	I	T
DZ-S45	C	M	N	K	H	A	Q	[R/I]	[N/I]	[C/R]	N	I	S	G	E	[A/G]	A	E	[N/Y]	F	S	N	F	D	V	D	D	N	I	T
DZ-S46	C	M	N	K	H	A	Q	R	N	R	-	-	S	G	-	-	-	-	-	-	-	-	-	-	V	D	-	N	-	-
DZ-S47	C	M	N	K	H	A	Q	R	I	C	N	I	S	G	E	A	A	E	N	F	S	N	F	D	V	D	D	N	I	T
DZ-S48	C	M	N	K	H	A	Q	R	I	C	N	I	S	-	-	-	-	E	Y	F	S	N	F	D	V	D	D	N	I	-
DZ-S49	C	M	N	K	H	A	Q	R	I	C	N	I	S	G	E	G	A	E	N	Y	S	N	F	D	V	D	D	N	I	T
DZ-S50	C	I	E	T	H	S	E	I	I	C	N	I	S	G	E	G	A	E	N	F	S	N	F	D	V	D	D	S	I	T
DZ-S52	C	[M/I]	[N/E]	[K/T]	H	[A/S]	[Q/E]	[R/I]	I	[C/R]	N	I	S	G	E	A	A	E	N	[Y/F]	S	N	F	D	V	D	D	N	I	T
DZ-S53	C	[M/I]	E	T	H	S	E	I	I	R	N	I	S	G	E	G	A	E	Y	F	S	N	F	D	V	D	D	N	I	T
DZ-S54	C	M	E	K	H	A	Q	R	I	C	N	I	S	G	E	G	A	E	-	F	S	N	F	D	-	-	D	N	I	T
DZ-S55	C	M	N	K	H	A	Q	R	I	C	N	I	S	G	E	A	A	E	Y	F	S	N	F	D	V	D	D	N	I	T
DZ-S56	C	[M/I]	[N/E]	[K/T]	H	[A/S]	E	R	I	C	N	I	S	G	E	A	A	E	N	[Y/F]	S	N	F	D	V	D	D	N	I	T
DZ-S57	C	M	N	K	H	A	Q	R	I	C	N	I	S	G	E	G	A	E	N	F	S	N	F	D	V	D	D	N	I	T
DZ-S58	C	M	N	K	H	A	Q	R	I	C	N	I	S	A	K	A	A	E	N	F	S	N	F	D	V	D	D	N	I	T
DZ-S59	C	M	N	K	H	A	Q	R	I	C	N	I	S	G	E	G	A	E	N	F	S	N	F	D	V	D	D	N	I	T
DZ-S61	C	[M/I]	[N/E]	[K/T]	H	[A/S]	[Q/E]	[R/I]	I	[C/R]	N	I	S	G	E	A	A	E	N	F	S	N	F	D	V	D	D	N	I	T
DZ-S62	C	[M/I]	[N/E]	[K/T]	H	S	E	I	I	C	N	I	S	G	E	A	A	E	Y	F	S	N	F	D	V	D	D	N	I	T
DZ-S63	C	[M/I]	-	[K/T]	H	[A/S]	[Q/E]	R	I	[C/R]	N	I	S	G	[K/E]	A	A	E	N	[Y/F]	S	N	F	D	V	D	D	N	I	T
DZ-S64	-	-	-	-	H	-	Q	-	I	R	N	I	-	-	-	-	-	E	-	F	S	N	F	D	V	D	D	-	-	-
DZ-S65	C	M	N	K	[H/H]	[A/S]	[Q/E]	R	I	C	N	I	S	G	E	[A/G]	A	E	N	-	S	N	F	D	V	D	D	N	[I/T]	T
DZ-S66	C	M	N	K	H	A	Q	R	I	C	N	I	S	G	E	G	A	E	N	F	S	N	F	D	V	D	D	N	I	T
DZ-S68	C	M	N	K	H	A	Q	R	N	R	N	I	S	G	E	G	A	E	N	F	S	N	F	D	V	D	D	N	I	T
DZ-S69	-	M	N	K	H	A	Q	R	I	C	N	I	-	-	-	-	-	E	-	F	-	-	F	D	V	D	D	-	I	T
DZ-S73	C	M	N	K	H	A	Q	R	N	R	N	I	S	G	K	A	A	E	N	F	S	N	F	D	V	D	D	N	I	T
DZ-S75	C	M	N	K	H	A	Q	R	I	C	N	I	S	G	E	A	A	E	N	Y	S	N	F	D	V	D	D	N	I	T
DZ-S76	C	M	N	K	H	A	Q	R	I	C	N	I	S	G	E	A	A	E	[N/Y]	F	-	-	F	D	V	D	D	N	I	-
DZ-S78	C	M	N	K	H	A	[Q/E]	[R/I]	-	-	N	I	-	-	-	-	-	E	-	F	-	N	F	D	V	D	D	-	I	T
DZ-S80	C	M	N	K	H	A	Q	R	I	C	N	I	S	A	K	A	A	E	N	F	S	N	F	D	V	D	D	N	I	T
DZ-S81	C	I	E	T	H	S	E	I	N	R	N	I	S	G	E	A	A	E	N	F	S	N	F	D	V	D	D	N	I	T
DZ-S83	C	[M/I]	[N/E]	[K/T]	H	S	E	I	I	C	N	I	-	-	-	A	A	E	Y	F	S	N	F	D	V	D	D	N	I	T
DZ-S84	C	M	[N/D]	K	H	[A/S]	[Q/E]	[R/I]	I	[C/R]	N	I	S	G	[K/E]	[A/G]	A	E	N	F	S	N	F	D	V	D	D	N	I	T
DZ-S86	-	-	-	-	-	-	Q	[R/I]	I	C	N	I	-	-	-	-	-	E	-	F	-	-	F	D	-	-	-	-	I	-
DZ-S87	C	M	N	K	H	A	Q	R	I	[C/R]	N	I	S	G	E	A	A	E	N	F	S	N	F	D	V	D	D	N	I	T
DZ-S88	C	M	N	K	H	A	Q	R	I	C	N	I	S	G	E	G	A	E	-	Y	S	N	F	D	V	D	D	-	I	T
DZ-S89	C	M	N	K	H	A	Q	R	N	R	N	I	S	G	E	G	A	E	N	F	S	N	F	D	V	D	D	N	I	T
DZ-S90	C	M	N	K	H	A	Q	R	[N/I]	C	[S/N]	I	S	[G/A]	[K/E]	A	[A/T]	E	[N/Y]	F	-	N	F	D	V	D	D	N	I	T
DZ-S91	C	M	N	K	H	A	Q	R	[N/I]	C	N	I	S	G	K	A	A	E	N	[Y/F]	S	N	F	D	V	D	D	N	I	T
DZ-S92	-	-	-	-	H	-	-	-	-	-	N	-	-	-	-	-	-	E	-	F	S	N	F	D	-	-	D	-	I	-
DZ-S93	C	M	N	K	H	A	Q	R	I	C	N	I	S	G	K	A	A	E	N	F	S	N	F	D	V	D	D	N	I	T
DZ-S94	C	M	N	K	H	A	Q	R	I	R	N	I	S	G	E	A	A	E	N	F	S	N	F	D	V	D	D	N	I	T
DZ-S95	C	-	-	-	H	-	Q	R	I	C	N	I	-	-	-	-	-	E	Y	F	S	N	F	D	V	D	D	N	I	T
